# Supplementary material for: High-throughput screening of filamentous fungi using nanoliter-range droplet-based microfluidics
Source: Sci Rep. 2016 Jun 7;6:27223. doi: 10.1038/srep27223 (PMC4895158; doi:10.1038/srep27223)
Supplement: Supplementary Information [file srep27223-s2.zip]

Archive with 1 entries (1 files):
- CAD_Files_Microfluidic_Designs.DWG
